# Supplementary material for: The Impact of LED Light Spectra on the Growth, Yield, Physiology, and Sweetness Compound of Stevia rebaudiana
Source: Biology (Basel). 2025 Jan 21;14(2):108. doi: 10.3390/biology14020108 (PMC11852103; doi:10.3390/biology14020108)
Supplement: Supplementary file 1 [file biology-14-00108-s001.zip › P value and HSD.xlsx]

## Sheet: Leaf temperature
		Table S1: Leaf temperature
		Treatment	Replicate	Leaf temperature/°C
		White light	1	20.9
		White light	2	20.7
		White light	3	20.9			Analysis of Variance for Leave temperature/°C
		White light	4	20.7										DF	t-critical (ta/2)
		1:1 R:B(435)+UV	1	20.5			Source	DF	SS	MS	F	P		18	2.101
		1:1 R:B(435)+UV	2	18.8			Treatment	5	12.059	2.4117	16.97	0
		1:1 R:B(435)+UV	3	18.9			Error	18	2.557	0.1421
		1:1 R:B(435)+UV	4	19.2			Total	23	14.616
		1:1 R:B(450)	1	18.8										LSD	0.354191
		1:1 R:B(450)	2	19			Statistics
		1:1 R:B(450)	3	19.3										HSD	0.778426
		1:1 R:B(450)	4	19.1			Variable	Treatment	Mean
		1:1 R:B(450)+UV	1	19.4			Leaf temprature/°C	1:1 R:B(435)	20.375
		1:1 R:B(450)+UV	2	18.7				1:1 R:B(435)+IR	20
		1:1 R:B(450)+UV	3	18.7				1:1 R:B(435)+UV	19.35
		1:1 R:B(450)+UV	4	18.6				1:1 R:B(450)	19.05
		1:1 R:B(435)	1	20.3				1:1 R:B(450)+UV	18.85
		1:1 R:B(435)	2	20.3				White light	20.8
		1:1 R:B(435)	3	20.4
		1:1 R:B(435)	4	20.5
		1:1 R:B(435)+IR	1	19.9
		1:1 R:B(435)+IR	2	20.2
		1:1 R:B(435)+IR	3	19.8
		1:1 R:B(435)+IR	4	20.1
		Analysis of Variance for Leave temperature/°C	Comparison	Mean Difference	HSD	0.778426
			1:1 R:B(435) - 1:1 R:B(435)+IR	0.375
			1:1 R:B(435) - 1:1 R:B(435)+UV	1.025	yes
			1:1 R:B(435) - 1:1 R:B(450)	1.325	yes
			1:1 R:B(435) - 1:1 R:B(450)+UV	1.525	yes
			1:1 R:B(435) - White light	0.425
			1:1 R:B(435)+IR - 1:1 R:B(435)+UV	0.65
			1:1 R:B(435)+IR - 1:1 R:B(450)	0.95
			1:1 R:B(435)+IR - 1:1 R:B(450)+UV	1.15	yes
			1:1 R:B(435)+IR - White light	0.8
			1:1 R:B(435)+UV - 1:1 R:B(450)	0.3
			1:1 R:B(435)+UV - 1:1 R:B(450)+UV	0.5
			1:1 R:B(435)+UV - White light	1.45	yes
			1:1 R:B(450) - 1:1 R:B(450)+UV	0.2
			1:1 R:B(450) - White light	1.75	yes
			1:1 R:B(450)+UV - White light	1.95	yes

## Sheet: Height
		Table S2 : Height data
		Treatment	Replicate	Height/cm (beginning)
		White light	1	18
		White light	2	19
		White light	3	18			Analysis of Variance for Height/cm (beginning)
		White light	4	20
		1:1 R:B(435)+UV	1	19			Source	DF	SS	MS	F	P
		1:1 R:B(435)+UV	2	19			Treatment	5	34.71	6.942	2.44	0.074
		1:1 R:B(435)+UV	3	20			Error	18	51.25	2.847
		1:1 R:B(435)+UV	4	19			Total	23	85.96
		1:1 R:B(450)	1	17
		1:1 R:B(450)	2	18
		1:1 R:B(450)	3	16
		1:1 R:B(450)	4	19
		1:1 R:B(450)+UV	1	16
		1:1 R:B(450)+UV	2	12
		1:1 R:B(450)+UV	3	20
		1:1 R:B(450)+UV	4	14
		1:1 R:B(435)	1	19
		1:1 R:B(435)	2	16
		1:1 R:B(435)	3	18
		1:1 R:B(435)	4	17
		1:1 R:B(435)+IR	1	17
		1:1 R:B(435)+IR	2	19
		1:1 R:B(435)+IR	3	19
		1:1 R:B(435)+IR	4	18
		Treatment	Replicate	Height/cm (Harvested)
		White light	1	40
		White light	2	35			Analysis of Variance for Height/cm (Harvested)
		White light	3	23
		White light	4	24			Source	DF	SS	MS	F	P
		1:1 R:B(435)+UV	1	33			Treatment	5	122.5	24.5	1.22	0.34
		1:1 R:B(435)+UV	2	33			Error	18	361.5	20.08
		1:1 R:B(435)+UV	3	34			Total	23	484
		1:1 R:B(435)+UV	4	32
		1:1 R:B(450)	1	34
		1:1 R:B(450)	2	32
		1:1 R:B(450)	3	30
		1:1 R:B(450)	4	28
		1:1 R:B(450)+UV	1	23
		1:1 R:B(450)+UV	2	24
		1:1 R:B(450)+UV	3	23
		1:1 R:B(450)+UV	4	33
		1:1 R:B(435)	1	27
		1:1 R:B(435)	2	33
		1:1 R:B(435)	3	29
		1:1 R:B(435)	4	36
		1:1 R:B(435)+IR	1	30
		1:1 R:B(435)+IR	2	34
		1:1 R:B(435)+IR	3	32
		1:1 R:B(435)+IR	4	30

## Sheet: P index
		Table S3: P index data
		Treatment	Replicate	P index
		White light	1	6.34			Analysis of Variance for P index
		White light	2	11.98
		White light	3	7.43			Source	DF	SS	MS	F	P				DF	t-critical (ta/2)
		White light	4	6.44			Treatment	5	72.44	14.488	3.96	0.013				24	2.064
		1:1 R:B(435)+UV	1	11.34			Error	18	65.81	3.656
		1:1 R:B(435)+UV	2	13.1			Total	23	138.25
		1:1 R:B(435)+UV	3	12.73
		1:1 R:B(435)+UV	4	12.58												LSD	1.76493
		1:1 R:B(450)	1	13.09
		1:1 R:B(450)	2	13.42												HSD	3.94842
		1:1 R:B(450)	3	13.46			Statistics
		1:1 R:B(450)	4	14.02
		1:1 R:B(450)+UV	1	9.24			Variable	Treatment	Mean
		1:1 R:B(450)+UV	2	13.07			P index	1:1 R:B(435)	12.203
		1:1 R:B(450)+UV	3	11.41				1:1 R:B(435)+IR	11.04
		1:1 R:B(450)+UV	4	8.57				1:1 R:B(435)+UV	12.438
		1:1 R:B(435)	1	14.45				1:1 R:B(450)	13.497
		1:1 R:B(435)	2	11.84				1:1 R:B(450)+UV	10.57
		1:1 R:B(435)	3	10.31				White light	8.05
		1:1 R:B(435)	4	12.21
		1:1 R:B(435)+IR	1	8.42
		1:1 R:B(435)+IR	2	12.62
		1:1 R:B(435)+IR	3	13.9
		1:1 R:B(435)+IR	4	9.24
				Analysis of Variance for P index	Comparison	Mean Difference	HSD	3.94842
					1:1 R:B(435) - 1:1 R:B(435)+IR	1.163
					1:1 R:B(435) - 1:1 R:B(435)+UV	0.235
					1:1 R:B(435) - 1:1 R:B(450)	1.294
					1:1 R:B(435) - 1:1 R:B(450)+UV	1.633
					1:1 R:B(435) - White light	4.153	yes
					1:1 R:B(435)+IR - 1:1 R:B(435)+UV	1.398
					1:1 R:B(435)+IR - 1:1 R:B(450)	2.457
					1:1 R:B(435)+IR - 1:1 R:B(450)+UV	0.47
					1:1 R:B(435)+IR - White light	2.99
					1:1 R:B(435)+UV - 1:1 R:B(450)	1.059
					1:1 R:B(435)+UV - 1:1 R:B(450)+UV	1.868
					1:1 R:B(435)+UV - White light	4.388	yes
					1:1 R:B(450) - 1:1 R:B(450)+UV	2.927
					1:1 R:B(450) - White light	5.447	yes
					1:1 R:B(450)+UV - White light	2.52

## Sheet: FvFm
		Table S4 : Fv/Fm data
		Treatment	Replicate	Fv/Fm
		White light	1	0.83			Analysis of Variance for Fv/Fm
		White light	2	0.84
		White light	3	0.84			Source	DF	SS	MS	F	P
		White light	4	0.8			Treatment	5	0.000287	5.7e-05	0.55	0.735
		1:1 R:B(435)+UV	1	0.84			Error	18	0.001875	0.000104
		1:1 R:B(435)+UV	2	0.84			Total	23	0.002162
		1:1 R:B(435)+UV	3	0.84
		1:1 R:B(435)+UV	4	0.83
		1:1 R:B(450)	1	0.82
		1:1 R:B(450)	2	0.84
		1:1 R:B(450)	3	0.84
		1:1 R:B(450)	4	0.84
		1:1 R:B(450)+UV	1	0.83
		1:1 R:B(450)+UV	2	0.84
		1:1 R:B(450)+UV	3	0.83
		1:1 R:B(450)+UV	4	0.83
		1:1 R:B(435)	1	0.84
		1:1 R:B(435)	2	0.84
		1:1 R:B(435)	3	0.83
		1:1 R:B(435)	4	0.84
		1:1 R:B(435)+IR	1	0.83
		1:1 R:B(435)+IR	2	0.84
		1:1 R:B(435)+IR	3	0.84
		1:1 R:B(435)+IR	4	0.82

## Sheet: Leaf area
		Table S5 : Leaf area data
		Treatment	Replicate	leaf area
		White light	1	170.219
		White light	2	311.87			Analysis of Variance for leaf area
		White light	3	348.268
		White light	4	235.899			Source	DF	SS	MS	F	P			DF	t-critical (ta/2)
		1:1 R:B(435)+UV	1	226.864			Treatment	5	161221	32244	7.59	0.001			24	2.064
		1:1 R:B(435)+UV	2	424.362			Error	18	76498	4250
		1:1 R:B(435)+UV	3	445.872			Total	23	237719
		1:1 R:B(435)+UV	4	295.04
		1:1 R:B(450)	1	157.705											LSD	60.1754
		1:1 R:B(450)	2	248.609
		1:1 R:B(450)	3	257.199											HSD	134.622
		1:1 R:B(450)	4	286.172
		1:1 R:B(450)+UV	1	80.217
		1:1 R:B(450)+UV	2	126.038
		1:1 R:B(450)+UV	3	88.566
		1:1 R:B(450)+UV	4	98.963
		1:1 R:B(435)	1	371.351
		1:1 R:B(435)	2	229.576
		1:1 R:B(435)	3	287.789
		1:1 R:B(435)	4	299.87
		1:1 R:B(435)+IR	1	374.959
		1:1 R:B(435)+IR	2	334.681
		1:1 R:B(435)+IR	3	288.772
		1:1 R:B(435)+IR	4	311.726
		Analysis of Variance for leaf area	Comparison	Mean Difference	HSD	134.622
			1:1 R:B(435) - 1:1 R:B(435)+IR	30.4
			1:1 R:B(435) - 1:1 R:B(435)+UV	50.9
			1:1 R:B(435) - 1:1 R:B(450)	59.7
			1:1 R:B(435) - 1:1 R:B(450)+UV	198.65	yes
			1:1 R:B(435) - White light	30.5
			1:1 R:B(435)+IR - 1:1 R:B(435)+UV	20.5
			1:1 R:B(435)+IR - 1:1 R:B(450)	90.1
			1:1 R:B(435)+IR - 1:1 R:B(450)+UV	229.05	yes
			1:1 R:B(435)+IR - White light	60.9
			1:1 R:B(435)+UV - 1:1 R:B(450)	110.6
			1:1 R:B(435)+UV - 1:1 R:B(450)+UV	249.55	yes
			1:1 R:B(435)+UV - White light	81.4
			1:1 R:B(450) - 1:1 R:B(450)+UV	138.95	yes
			1:1 R:B(450) - White light	29.2
			1:1 R:B(450)+UV - White light	168.15	yes

## Sheet: Fresh weight
	Table S6: Fresh weight data
	Treatment	Replicate	Fresh weight/g
	White light	1	17.25
	White light	2	17.91			Analysis of Variance for Fresh weight/g
	White light	3	2.49
	White light	4	23.71			Source	DF	SS	MS	F	P
	1:1 R:B(435)+UV	1	12.84			Treatment	5	428.3	85.66	1.56	0.222
	1:1 R:B(435)+UV	2	35.22			Error	18	989.5	54.97
	1:1 R:B(435)+UV	3	26.04			Total	23	1417.9
	1:1 R:B(435)+UV	4	20
	1:1 R:B(450)	1	15.54
	1:1 R:B(450)	2	7.28
	1:1 R:B(450)	3	14.42
	1:1 R:B(450)	4	17.51
	1:1 R:B(450)+UV	1	22.6
	1:1 R:B(450)+UV	2	9.28
	1:1 R:B(450)+UV	3	5.02
	1:1 R:B(450)+UV	4	1.15
	1:1 R:B(435)	1	21.39
	1:1 R:B(435)	2	13.22
	1:1 R:B(435)	3	19.54
	1:1 R:B(435)	4	13.47
	1:1 R:B(435)+IR	1	20.71
	1:1 R:B(435)+IR	2	21.56
	1:1 R:B(435)+IR	3	18.155
	1:1 R:B(435)+IR	4	8.91

## Sheet: Dry weight
		Table S7 : Dry weight data
		Treatment	Replicate	Dry weight/g
		White light	1	2.1
		White light	2	2.5			Analysis of Variance for Dry weight/g
		White light	3	1.98
		White light	4	0.98			Source	DF	SS	MS	F	P			DF	t-critical (ta/2)
		1:1 R:B(435)+UV	1	1.96			Treatment	5	11.52	2.3039	2.89	0.044			24	2.064
		1:1 R:B(435)+UV	2	5.12			Error	18	14.34	0.7967
		1:1 R:B(435)+UV	3	3.74			Total	23	25.86
		1:1 R:B(435)+UV	4	3.07
		1:1 R:B(450)	1	2.35											LSD	0.823895
		1:1 R:B(450)	2	1.14
		1:1 R:B(450)	3	1.76											HSD	1.84318
		1:1 R:B(450)	4	2.59			Statistics
		1:1 R:B(450)+UV	1	3.13
		1:1 R:B(450)+UV	2	0.41			Variable	Treatment	Mean
		1:1 R:B(450)+UV	3	1.61			Dried weight/g	1:1 R:B(435)	2.623
		1:1 R:B(450)+UV	4	0.73				1:1 R:B(435)+IR	3.001
		1:1 R:B(435)	1	3.6				1:1 R:B(435)+UV	3.473
		1:1 R:B(435)	2	2.06				1:1 R:B(450)	1.96
		1:1 R:B(435)	3	2.98				1:1 R:B(450)+UV	1.47
		1:1 R:B(435)	4	1.85				White light	1.89
		1:1 R:B(435)+IR	1	3.08
		1:1 R:B(435)+IR	2	3.24
		1:1 R:B(435)+IR	3	2.71
		1:1 R:B(435)+IR	4	2.975
			Analysis of Variance for Dry weight/g	Comparison	Mean Difference	HSD	1.84318
				1:1 R:B(435) - 1:1 R:B(435)+IR	0.378
				1:1 R:B(435) - 1:1 R:B(435)+UV	0.85
				1:1 R:B(435) - 1:1 R:B(450)	0.663
				1:1 R:B(435) - 1:1 R:B(450)+UV	1.153
				1:1 R:B(435) - White light	0.733
				1:1 R:B(435)+IR - 1:1 R:B(435)+UV	0.472
				1:1 R:B(435)+IR - 1:1 R:B(450)	1.041
				1:1 R:B(435)+IR - 1:1 R:B(450)+UV	1.531
				1:1 R:B(435)+IR - White light	1.111
				1:1 R:B(435)+UV - 1:1 R:B(450)	1.513
				1:1 R:B(435)+UV - 1:1 R:B(450)+UV	2.003	yes
				1:1 R:B(435)+UV - White light	1.583
				1:1 R:B(450) - 1:1 R:B(450)+UV	0.49
				1:1 R:B(450) - White light	0.07
				1:1 R:B(450)+UV - White light	0.42

## Sheet: Stomatal conductance
	Table S8: Stomatal conductance data
	Treatment	Replicate	Stomatal conductance
	White light	1	11.1
	White light	2	10.2			Analysis of Variance for Stomatal conductance
	White light	3	12.5
	White light	4	10.5			Source	DF	SS	MS	F	P				DF
	1:1 R:B(435)+UV	1	12.4			Treatment	5	129.17	25.834	5.33	0.004				24
	1:1 R:B(435)+UV	2	7.4			Error	18	87.28	4.849
	1:1 R:B(435)+UV	3	7.3			Total	23	216.45
	1:1 R:B(435)+UV	4	11.2
	1:1 R:B(450)	1	9.9												LSD
	1:1 R:B(450)	2	8.4
	1:1 R:B(450)	3	8.4												HSD
	1:1 R:B(450)	4	10.6			Statistics
	1:1 R:B(450)+UV	1	16
	1:1 R:B(450)+UV	2	10.5			Variable	Treatment	Mean
	1:1 R:B(450)+UV	3	17.9			Stomatal conductance	1:1 R:B(435)	5.925
	1:1 R:B(450)+UV	4	10.3				1:1 R:B(435)+IR	10.63
	1:1 R:B(435)	1	6.9				1:1 R:B(435)+UV	9.57
	1:1 R:B(435)	2	5.6				1:1 R:B(450)	9.325
	1:1 R:B(435)	3	4.6				1:1 R:B(450)+UV	13.68
	1:1 R:B(435)	4	6.6				White light	11.075
	1:1 R:B(435)+IR	1	12.3
	1:1 R:B(435)+IR	2	12.4
	1:1 R:B(435)+IR	3	9.16
	1:1 R:B(435)+IR	4	8.66
		Analysis of Variance for Stomatal conductance	Comparison	Mean Difference	HSD	4.54722
			1:1 R:B(435) - 1:1 R:B(435)+IR	4.705	yes
			1:1 R:B(435) - 1:1 R:B(435)+UV	3.645
			1:1 R:B(435) - 1:1 R:B(450)	3.4
			1:1 R:B(435) - 1:1 R:B(450)+UV	7.755	yes
			1:1 R:B(435) - White light	5.15	yes
			1:1 R:B(435)+IR - 1:1 R:B(435)+UV	1.06
			1:1 R:B(435)+IR - 1:1 R:B(450)	1.305
			1:1 R:B(435)+IR - 1:1 R:B(450)+UV	3.05
			1:1 R:B(435)+IR - White light	0.445
			1:1 R:B(435)+UV - 1:1 R:B(450)	0.245
			1:1 R:B(435)+UV - 1:1 R:B(450)+UV	4.11
			1:1 R:B(435)+UV - White light	1.505
			1:1 R:B(450) - 1:1 R:B(450)+UV	4.355
			1:1 R:B(450) - White light	1.75
			1:1 R:B(450)+UV - White light	2.605

## Sheet: stevioside
	Table S9: stevioside data (height and area)
		Area
		Treatment	Replicate	Area				Analysis of Variance for Area
		White light	1	0.740468
		White light	2	0.911539				Source	DF	SS	MS	F	P			DF	t-critical (ta/2)
		White light	3	0.706693				Treatment	5	0.6039	0.12078	3.44	0.023			18	2.101
		White light	4	0.944689				Error	18	0.6322	0.03512
		1:1 R:B(435)+UV	1	1.53802				Total	23	1.2361
		1:1 R:B(435)+UV	2	1.03264
		1:1 R:B(435)+UV	3	1.07885												LSD	0.176083
		1:1 R:B(435)+UV	4	1.66094
		1:1 R:B(450)	1	1.15142												HSD	0.386988
		1:1 R:B(450)	2	1.08315				Statistics
		1:1 R:B(450)	3	0.902494
		1:1 R:B(450)	4	1.06569				Variable	Treatment	Mean
		1:1 R:B(450)+UV	1	0.924177				Area	1:1 R:B(435)	0.9057
		1:1 R:B(450)+UV	2	0.884486					1:1 R:B(435)+IR	1.0777
		1:1 R:B(450)+UV	3	1.31962					1:1 R:B(435)+UV	1.328
		1:1 R:B(450)+UV	4	0.787499					1:1 R:B(450)	1.0507
		1:1 R:B(435)	1	0.844574					1:1 R:B(450)+UV	0.979
		1:1 R:B(435)	2	1.07231					White light	0.8258
		1:1 R:B(435)	3	0.999641
		1:1 R:B(435)	4	0.706443
		1:1 R:B(435)+IR	1	1.09272
		1:1 R:B(435)+IR	2	1.09752
		1:1 R:B(435)+IR	3	1.11392
		1:1 R:B(435)+IR	4	1.00663							0.386988
			Analysis of Variance for Area - stevioside	Comparison	Mean Difference	HSD
				1:1 R:B(435) - 1:1 R:B(435)+IR	0.172
				1:1 R:B(435) - 1:1 R:B(435)+UV	0.4223	yes
				1:1 R:B(435) - 1:1 R:B(450)	0.145
				1:1 R:B(435) - 1:1 R:B(450)+UV	0.0733
				1:1 R:B(435) - White light	0.0799
				1:1 R:B(435)+IR - 1:1 R:B(435)+UV	0.2503
				1:1 R:B(435)+IR - 1:1 R:B(450)	0.027
				1:1 R:B(435)+IR - 1:1 R:B(450)+UV	0.0987
				1:1 R:B(435)+IR - White light	0.2519
				1:1 R:B(435)+UV - 1:1 R:B(450)	0.2773
				1:1 R:B(435)+UV - 1:1 R:B(450)+UV	0.349
				1:1 R:B(435)+UV - White light	0.5022	yes
				1:1 R:B(450) - 1:1 R:B(450)+UV	0.0717
				1:1 R:B(450) - White light	0.2249
				1:1 R:B(450)+UV - White light	0.1532
		Height
		Treatment	Replicate	Height
		White light	1	0.728974
		White light	2	0.977547
		White light	3	0.66749
		White light	4	0.906889				Analysis of Variance for Height
		1:1 R:B(435)+UV	1	1.43009
		1:1 R:B(435)+UV	2	1.21282				Source	DF	SS	MS	F	P			DF	t-critical (ta/2)
		1:1 R:B(435)+UV	3	1.05819				Treatment	5	0.4306	0.08612	4.05	0.012			18	2.101
		1:1 R:B(435)+UV	4	1.22793				Error	18	0.3829	0.02127
		1:1 R:B(450)	1	1.13683				Total	23	0.8135
		1:1 R:B(450)	2	1.07774					Treatment	Mean
		1:1 R:B(450)	3	0.993853				Statistics	1:1 R:B(435)	0.8836						LSD	0.137033
		1:1 R:B(450)	4	1.04119					1:1 R:B(435)+IR	1.031
		1:1 R:B(450)+UV	1	0.886862				Variable	1:1 R:B(435)+UV	1.2323						HSD	0.301165
		1:1 R:B(450)+UV	2	0.846694				Height	1:1 R:B(450)	1.0624
		1:1 R:B(450)+UV	3	1.27621					1:1 R:B(450)+UV	0.944
		1:1 R:B(450)+UV	4	0.768179					White light	0.8202
		1:1 R:B(435)	1	0.825757
		1:1 R:B(435)	2	1.0362
		1:1 R:B(435)	3	0.981913
		1:1 R:B(435)	4	0.69038
		1:1 R:B(435)+IR	1	1.0723
		1:1 R:B(435)+IR	2	0.967074
		1:1 R:B(435)+IR	3	1.08999
		1:1 R:B(435)+IR	4	0.994693
		Analysis of Variance for Height - stevioside	Comparison	Mean Difference	HSD	0.301165
			1:1 R:B(435) - 1:1 R:B(435)+IR	0.1474
			1:1 R:B(435) - 1:1 R:B(435)+UV	0.3487	yes
			1:1 R:B(435) - 1:1 R:B(450)	0.1788
			1:1 R:B(435) - 1:1 R:B(450)+UV	0.0604
			1:1 R:B(435) - White light	0.0634
			1:1 R:B(435)+IR - 1:1 R:B(435)+UV	0.2013
			1:1 R:B(435)+IR - 1:1 R:B(450)	0.0314
			1:1 R:B(435)+IR - 1:1 R:B(450)+UV	0.087
			1:1 R:B(435)+IR - White light	0.2108
			1:1 R:B(435)+UV - 1:1 R:B(450)	0.1699
			1:1 R:B(435)+UV - 1:1 R:B(450)+UV	0.2883
			1:1 R:B(435)+UV - White light	0.4121	yes
			1:1 R:B(450) - 1:1 R:B(450)+UV	0.1184
			1:1 R:B(450) - White light	0.2422
			1:1 R:B(450)+UV - White light	0.1238

## Sheet: reb A
	Table S10 : Reb A data
	Area
		Treatment	Replicate	area
		White light	1	0.182738			Analysis of Variance for area
		White light	2	0.281702
		White light	3	0.228446			Source	DF	SS	MS	F	P				DF	t-critical (ta/2)
		White light	4	0.288921			Treatment	5	0.05413	0.010825	2.86	0.045				18	2.101
		1:1 R:B(435)+UV	1	0.263554			Error	18	0.06812	0.003784
		1:1 R:B(435)+UV	2	0.316345			Total	23	0.12224
		1:1 R:B(435)+UV	3	0.429026				Treatment	Mean
		1:1 R:B(435)+UV	4	0.27822				1:1 R:B(435)	0.2856							LSD	0.0577985
		1:1 R:B(450)	1	0.406898				1:1 R:B(435)+IR	0.2244
		1:1 R:B(450)	2	0.337859				1:1 R:B(435)+UV	0.3218							HSD	0.127027
		1:1 R:B(450)	3	0.330921			Statistics	1:1 R:B(450)	0.3684
		1:1 R:B(450)	4	0.397894				1:1 R:B(450)+UV	0.2987
		1:1 R:B(450)+UV	1	0.286577			Variable	White light	0.2455
		1:1 R:B(450)+UV	2	0.274058			area
		1:1 R:B(450)+UV	3	0.42126
		1:1 R:B(450)+UV	4	0.213069
		1:1 R:B(435)	1	0.250701
		1:1 R:B(435)	2	0.337362
		1:1 R:B(435)	3	0.337229
		1:1 R:B(435)	4	0.217267
		1:1 R:B(435)+IR	1	0.266665
		1:1 R:B(435)+IR	2	0.180956
		1:1 R:B(435)+IR	3	0.200872
		1:1 R:B(435)+IR	4	0.249234
			Analysis of Variance for area - reb A	Comparison	Mean Difference	HSD	0.127027
				1:1 R:B(435) - 1:1 R:B(435)+IR	0.0612
				1:1 R:B(435) - 1:1 R:B(435)+UV	0.0362
				1:1 R:B(435) - 1:1 R:B(450)	0.0828
				1:1 R:B(435) - 1:1 R:B(450)+UV	0.0131
				1:1 R:B(435) - White light	0.0401
				1:1 R:B(435)+IR - 1:1 R:B(435)+UV	0.0974
				1:1 R:B(435)+IR - 1:1 R:B(450)	0.144	yes
				1:1 R:B(435)+IR - 1:1 R:B(450)+UV	0.0743
				1:1 R:B(435)+IR - White light	0.0211
				1:1 R:B(435)+UV - 1:1 R:B(450)	0.0466
				1:1 R:B(435)+UV - 1:1 R:B(450)+UV	0.0231
				1:1 R:B(435)+UV - White light	0.0763
				1:1 R:B(450) - 1:1 R:B(450)+UV	0.0697
				1:1 R:B(450) - White light	0.1229
				1:1 R:B(450)+UV - White light	0.0532
	Height
		Treatment	Replicate	peak height
		White light	1	0.186105
		White light	2	0.276002
		White light	3	0.222582
		White light	4	0.22633
		1:1 R:B(435)+UV	1	0.263447
		1:1 R:B(435)+UV	2	0.316119
		1:1 R:B(435)+UV	3	0.412885
		1:1 R:B(435)+UV	4	0.277881
		1:1 R:B(450)	1	0.389891
		1:1 R:B(450)	2	0.331944			Analysis of Variance for peak height
		1:1 R:B(450)	3	0.232335
		1:1 R:B(450)	4	0.390471			Source	DF	SS	MS	F	P
		1:1 R:B(450)+UV	1	0.282234			Treatment	5	0.04152	0.008305	2.23	0.096
		1:1 R:B(450)+UV	2	0.266933			Error	18	0.06711	0.003729
		1:1 R:B(450)+UV	3	0.400518			Total	23	0.10864
		1:1 R:B(450)+UV	4	0.214429
		1:1 R:B(435)	1	0.246707
		1:1 R:B(435)	2	0.331888			Statistics
		1:1 R:B(435)	3	0.329701
		1:1 R:B(435)	4	0.221038			Variable	Treatment	Mean
		1:1 R:B(435)+IR	1	0.265557			peak height	1:1 R:B(435)	0.2823
		1:1 R:B(435)+IR	2	0.184267				1:1 R:B(435)+IR	0.2256
		1:1 R:B(435)+IR	3	0.201287				1:1 R:B(435)+UV	0.3176
		1:1 R:B(435)+IR	4	0.251339				1:1 R:B(450)	0.3362
								1:1 R:B(450)+UV	0.291
								White light	0.2278
